# Supplementary material for: Monitoring Electrical Biasing of Pb(Zr0.2Ti0.8)O3 Ferroelectric Thin Films In Situ by DPC-STEM Imaging
Source: Materials (Basel). 2021 Aug 23;14(16):4749. doi: 10.3390/ma14164749 (PMC8400982; doi:10.3390/ma14164749)
Supplement: Supplementary file 1 [file materials-14-04749-s001.zip]

Archive with 3 entries (2 files):
- materials-1329985-supplementary/
- materials-1329985-supplementary/Supplementary Materials .pdf
- materials-1329985-supplementary/SV1_electrical_biasing_experiment.avi
